# Supplementary material for: Oral Vaccination Using a Probiotic Vaccine Platform Combined with Prebiotics Impacts Immune Response and the Microbiome
Source: Vaccines (Basel). 2022 Sep 4;10(9):1465. doi: 10.3390/vaccines10091465 (PMC9504555; doi:10.3390/vaccines10091465)
Supplement: Supplementary file 1 [file vaccines-10-01465-s001.zip]

Archive with 10 entries (10 files):
- IgA-Seq_Supplementary_Information_vaccines_Final.pdf
- __MACOSX/._IgA-Seq_Supplementary_Information_vaccines_Final.pdf
- Table_S8_sums_OTU.pdf
- __MACOSX/._Table_S8_sums_OTU.pdf
- Table_S7_negative_importance-fecal.pdf
- __MACOSX/._Table_S7_negative_importance-fecal.pdf
- Table_S6_positive_importance-fecal.pdf
- __MACOSX/._Table_S6_positive_importance-fecal.pdf
- Table_S5_whole_importance-fecal.pdf
- __MACOSX/._Table_S5_whole_importance-fecal.pdf
